# Supplementary material for: Biological signatures in the Alzheimer’s continuum discriminate between diagnosis-related and -unrelated associations to ATN categories
Source: Brain Commun. 2025 Feb 21;7(2):fcaf078. doi: 10.1093/braincomms/fcaf078 (PMC11881062; doi:10.1093/braincomms/fcaf078)
Supplement: fcaf078_Supplementary_Data [file fcaf078_supplementary_data.zip]

Archive with 5 entries (5 files):
- Supplementary Figures.pdf
- Supplementary Table 1.xlsx
- Supplementary Table 2.xlsx
- Supplementary Table 3.xlsx
- Supplementary_table_legends.docx
