# Supplementary material for: Biological signatures in the Alzheimer’s continuum discriminate between diagnosis-related and -unrelated associations to ATN categories
Source: Brain Commun. 2025 Feb 21;7(2):fcaf078. doi: 10.1093/braincomms/fcaf078 (PMC11881062; doi:10.1093/braincomms/fcaf078)
Supplement: fcaf078_Supplementary_Data [file fcaf078_supplementary_data.zip › Supplementary Table 1.xlsx]

## Sheet: Supplementary Table 1
SUPPLEMENTARY TABLE 1
Antibody	Abbreviation	Protein name	Included in analysis	Log transformed	Imputed outlier values
HPA023278	CNP	2',3'-cyclic nucleotide 3' phosphodiesterase	Yes
HPA023338	CNP	2',3'-cyclic nucleotide 3' phosphodiesterase	No
HPA019829	AMPH	amphiphysin	Yes	Yes
HPA028970	APLP1	amyloid beta precursor like protein 1	Yes		Max
AF3156-SP (R&D Systems)	AGT	angiotensinogen	Yes
HPA046715	APOA1	apolipoprotein A1	No
HPA002549	APOA4	apolipoprotein A4	Yes
HPA068768	APOE	apolipoprotein E	Yes		Max
HPA014784	AQP4	aquaporin 4	Yes
HPA014908	CDH8	cadherin 8	Yes
HPA012749	CLSTN1	calsyntenin 1	Yes
HPA017303	ARPP21	cAMP regulated phosphoprotein 21	Yes
HPA002035	CD14	CD14 molecule	Yes
HPA003345	CHL1	cell adhesion molecule L1 like	Yes
HPA010575	CHIT1	chitinase 1	Yes	Yes	Log equation
HPA072269	CHI3L1	chitinase 3 like 1	Yes	Yes	Max
HPA069515	CCK	cholecystokinin	Yes
HPA008405	COL1A1	collagen type I alpha 1 chain	No
HPA070709	C9	complement C9	Yes		Max
HPA006308	DDAH1	dimethylarginine dimethylaminohydrolase 1	Yes
HPA017742	DDC	dopa decarboxylase	No
HPA053652	ENPP2	ectonucleotide pyrophosphatase/phosphodiesterase 2	No
HPA078378	ENO1,ENO3,ENO2	enolase 1,enolase 3,enolase 2	No
HPA038295	ERMN	ermin	No
HPA078857	FEM1A	fem-1 homolog A	No
HPA063513	GFAP	glial fibrillary acidic protein	No
HPA028747	GRN	granulin precursor	Yes	Yes
HPA013603	GAP43	growth associated protein 43	Yes
HPA077723	IGFBP2	insulin like growth factor binding protein 2	Yes		Max
HPA042049	ITIH1	inter-alpha-trypsin inhibitor heavy chain 1	Yes
HPA051594	KIAA1549L	KIAA1549 like	Yes		Max
HPA001616	KNG1	kininogen 1	Yes
HPA001888	LRG1	leucine rich alpha-2-glycoprotein 1	Yes
HPA019848	MDH2	malate dehydrogenase 2	No
HPA022275	MAP1B	microtubule associated protein 1B	No
HPA049222	MBP	myelin basic protein	No
HPA021873	MOG	myelin oligodendrocyte glycoprotein	Yes
HPA058000	NCAN	neurocan	Yes
HPA022845	NEFM	neurofilament medium	No
MAB3029	NEFM	neurofilament medium	No
HPA038171	NRGN	neurogranin	Yes	Yes
HPA061433	NRCAM	neuronal cell adhesion molecule	Yes	Yes
HPA077062	NPTX1	neuronal pentraxin 1	Yes
HPA049799	NPTX2	neuronal pentraxin 2	No
HPA058320	NPTX2	neuronal pentraxin 2	Yes
HPA001079	NPTXR	neuronal pentraxin receptor	Yes	Yes
HPA008206	OMG	oligodendrocyte myelin glycoprotein	Yes
HPA042260	PAM	peptidylglycine alpha-amidating monooxygenase	Yes
HPA063904	PEBP1	phosphatidylethanolamine binding protein 1	Yes
HPA007353	PIK3IP1	phosphoinositide-3-kinase interacting protein 1	No
HPA053342	PDYN	prodynorphin	Yes
HPA055043	PPP1R1C	protein phosphatase 1 regulatory inhibitor subunit 1C	No
HPA007255	PTPRN2	protein tyrosine phosphatase receptor type N2	Yes
HPA002475	RPH3A	rabphilin 3A	Yes	Yes
HPA044249	RTN1	reticulon 1	No
AMAb91038	S100B	S100 calcium binding protein B	No
HPA053295	SEC63	SEC63 homolog, protein translocation regulator	No
HPA005562	SPP1	secreted phosphoprotein 1	Yes		Max
HPA006880	SCG3	secretogranin III	Yes		Max
HPA000893	SERPINA3	serpin family A member 3	Yes
HPA005459	SNCA	synuclein alpha	Yes
HPA035876	SNCB	synuclein beta	Yes
HPA029859	TNR	tenascin R	Yes		Max
HPA055752	TXN	thioredoxin	No
HPA010739	TMEM132D	transmembrane protein 132D	Yes	Yes
HPA012571	TREM2	triggering receptor expressed on myeloid cells 2	Yes
HPA037709	TPP1	tripeptidyl peptidase 1	Yes	Yes
HPA036575	TPPP	tubulin polymerization promoting protein	Yes	Yes	Log equation
HPA058781	UBL3	ubiquitin like 3	No
HPA069867	VCAM1	vascular cell adhesion molecule 1	Yes
HPA055177	VGF	VGF nerve growth factor inducible	Yes
HPA072505	VGF	VGF nerve growth factor inducible	No
HPA053808	VSNL1,HPCAL4	visinin like 1,hippocalcin like 4	No
HPA072162	VSNL1,HPCAL4	visinin like 1,hippocalcin like 4	No
HPA059414	VWC2L	von Willebrand factor C domain containing 2 like	No
