# Supplementary material for: Biological signatures in the Alzheimer’s continuum discriminate between diagnosis-related and -unrelated associations to ATN categories
Source: Brain Commun. 2025 Feb 21;7(2):fcaf078. doi: 10.1093/braincomms/fcaf078 (PMC11881062; doi:10.1093/braincomms/fcaf078)
Supplement: fcaf078_Supplementary_Data [file fcaf078_supplementary_data.zip › Supplementary Table 2.xlsx]

## Sheet: Supplementary Table 2
SUPPLEMENTARY TABLE 2
Contribution (%)	PC 1	PC 2	PC 3	PC 4	PC 5	PC 6	PC 7	PC 8	PC 9	PC 10	PC 11	PC 12	PC 13	PC 14	PC 15	PC 16	PC 17	PC 18	PC 19	PC 20	PC 21	PC 22	PC 23	PC 24	PC 25	PC 26	PC 27	PC 28	PC 29	PC 30	PC 31	PC 32	PC 33	PC 34	PC 35	PC 36	PC 37	PC 38	PC 39	PC 40	PC 41	PC 42	PC 43	PC 44	PC 45	PC 46	PC 47	PC 48	PC 49
AGT	1.36118	0.291224	0.963406	3.98644	3.90097	1.41227	6.84108	9.1995	0.156191	2.35759	11.8788	0.4556	16.0236	0.503301	0.212577	1.4193	1.00474	0.549062	0.380918	0.722611	3.52339	4.32919	2.65346	3.17237	0.336191	1.61463	9.42694	3.06786	2.33349	1.72035	1.8408	0.560209	0.00768165	0.0122534	0.0285099	0.0333703	0.177259	0.203438	0.343965	0.00873283	0.14026	0.0151764	0.00693211	0.133821	0.491384	0.0211109	0.0222962	0.0101458	0.144439
AMPH_ln	3.40846	0.030055	1.50423	0.0292058	1.23331	0.243305	0.203608	1.9602e-05	0.207355	0.0948531	0.0834082	0.0384743	2.95879e-05	0.926909	0.794853	0.0223861	0.851811	0.00834847	0.122019	1.4532	0.401634	0.325098	0.3889	0.170068	1.19232	0.000706381	0.000799241	1.38713	0.139574	0.00777621	0.668586	0.290288	0.594653	5.33939	0.0703135	0.0164345	0.332274	0.1456	5.80257	2.84231	4.85294	0.0773403	1.83777	3.57898	5.28416	34.4843	12.9606	3.66029	1.89134
APLP1	3.29843	0.108956	0.774249	0.126569	0.140136	0.02777	0.581945	0.163601	7.53887e-07	0.252004	0.0233279	0.320631	0.866938	0.0572186	0.374338	0.716524	0.000913017	0.0716652	0.345181	2.04635	0.509412	0.14254	0.15631	1.95467	2.86368	2.81429	1.14238	5.61689	1.55701	4.16654	3.58953	5.3048	4.29379	2.92031	10.3231	20.5302	2.54603	0.703016	3.01148	3.39516	1.069	0.583816	3.74087	2.78197	2.82112	0.410363	0.0243039	0.585963	0.144663
APOA4	0.284765	1.09065	0.0215619	0.160424	6.57069	23.4073	0.473116	1.34696	35.5213	9.04261	3.662	1.38868	1.98336	9.71835	0.101392	0.0927711	0.000317914	0.274418	0.757341	0.170382	0.59725	0.0568284	0.0940944	0.724918	0.218091	0.60129	0.196464	5.41976e-05	0.0331702	0.186005	0.0943297	0.465378	0.0674863	0.0345146	0.0253106	0.000375506	0.0299644	0.019901	0.0119131	0.219302	0.160033	0.0117781	0.0015604	0.00969311	0.00986536	0.000403485	0.0180976	0.0360714	0.00745479
APOE	0.740662	1.68211	0.533095	1.05993	5.24509	10.6879	6.73906	6.063	0.383903	3.29731	11.075	7.63302	21.4437	3.55387	2.90279	0.366915	10.065	1.99825	0.243295	0.164816	0.220201	0.413966	0.570603	0.356936	0.00249445	0.293262	0.0160735	0.109572	6.30949e-06	0.128864	0.363267	3.13783e-05	0.178797	0.0456103	0.251353	0.273534	1.23627e-05	0.0569684	2.33613e-06	0.407655	0.0836378	0.000330234	7.27334e-05	0.0477521	0.00129699	0.150632	0.000709342	0.090018	0.0575148
AQP4	2.33049	0.0217978	6.60025	4.55012e-05	1.61467	0.080775	1.1409	0.344943	0.382283	0.387331	0.802203	0.33613	0.353039	1.27277	0.156109	0.0632066	0.235079	0.0618576	0.0839136	18.16	0.0344898	2.90191	0.230882	2.53498	7.21221	2.82724	0.546747	0.189961	21.1527	17.5871	2.43803	0.324856	1.27765	0.429563	0.781908	0.109093	0.223357	1.99882	0.10996	1.73207	0.0133892	0.122007	0.233181	0.107371	0.0807843	0.0399817	0.137605	0.177664	0.0167056
ARPP21	2.77886	0.0180862	3.36509	0.0115325	2.19537	0.0819941	0.688582	0.0354412	1.01281	0.758054	0.0439166	0.00385549	0.337704	1.36531	0.15433	3.60134	0.0577473	1.48797	0.265601	0.485465	1.75981	6.03722	4.11622	4.08464	2.76675	0.296382	7.15458	0.143197	3.87373	0.0176843	0.20123	4.76401	0.706812	6.6924	18.8417	0.0863602	3.43774	1.45533	0.906512	2.16637	2.37743	0.743193	1.51312	5.92769	0.0127189	0.0242162	0.056912	0.0948633	0.992099
C9	0.00246391	5.57144	2.15163	11.2053	1.74883	7.90938	0.143374	12.5971	0.119888	1.34577	0.308113	0.723713	15.5986	5.79772	0.415024	11.9985	2.71599	0.757746	0.913186	0.0331557	0.0791053	2.36247	2.07612	0.00345265	0.221261	5.83666	2.31349	1.20467	0.0895787	0.187635	0.479959	0.929263	0.0492498	0.0818585	0.0124938	0.248269	0.901936	0.0410476	0.0765664	0.000499695	0.38489	0.0856899	0.0577341	0.0236776	0.022976	0.0497417	0.0269755	0.0869908	0.00880079
CCK	3.06657	0.241268	0.652102	1.24682	0.669353	0.013092	0.91243	1.01328	0.00119654	0.614593	1.74464	0.00101231	1.31062	0.772612	0.56372	0.455713	1.44765	0.000279094	0.862549	0.594355	0.124548	0.0274564	4.37686	2.3767	6.37198	0.865088	0.279059	1.80739	9.15449	0.686828	0.00284576	2.17641	0.302739	0.21255	5.12579	0.254063	1.98539	14.9578	9.10247	7.67708	2.47435	0.273317	0.372138	0.50782	3.19911	1.37205	1.04267	3.75183	2.95528
CD14	2.26382	0.270717	2.17273	0.157739	1.8427	1.44222	0.860732	1.80041	0.397157	2.91995	2.17062	6.15669	3.5372	1.51593	0.255121	1.17593	0.614105	4.92624	0.00430671	0.031805	1.25494	1.79649	11.0493	23.357	1.29063	3.60202	0.296469	14.7586	2.82882	1.74868	0.911453	0.0230987	1.59227	0.0163002	0.0456414	0.172909	0.115403	0.0954998	0.00272043	0.0918688	0.0552123	0.0605541	0.00862109	0.0246105	0.00537263	0.228393	0.000897213	0.000202581	0.0497902
CDH8	2.96264	0.220108	1.12596	0.164158	0.00205015	0.721363	1.88812	0.0194201	0.361266	0.00499474	0.59457	2.06514	0.000895047	0.0154751	0.10269	0.610468	0.00307426	2.46971	0.0395538	3.79281	6.27086	5.65601	9.3919	0.183917	5.45071	0.134096	3.38818	0.00333847	2.17372	1.80885	0.400155	3.01704	2.31305	26.2101	2.6649	0.574738	1.02395e-07	0.355709	1.87135	2.35202	2.08989	0.0763955	3.72987	2.34876	0.0562074	0.110924	0.004839	0.112303	0.0856853
CHI3L1_ln	0.000296412	12.7157	0.904899	1.09219	0.161761	0.0125904	2.58521	8.10107	0.188435	5.07319	8.07251	0.413388	0.116864	8.40094	0.504534	3.07181	9.4016	0.0216681	14.8127	2.44869	3.29473	1.23614	0.420685	6.05163	1.07663	2.65386	3.45921	0.848864	0.000755312	0.120432	0.0581911	0.719763	0.903306	0.0158621	0.00209592	0.0598123	0.181852	0.115947	0.288697	0.0298558	0.298338	0.00160759	0.00171053	0.000582782	0.027075	0.0122967	0.0101164	0.00272359	0.00720351
CHIT1_ln	0.144098	0.0307161	8.6651	1.25716	1.78067	1.41694	4.60469	12.2592	13.9826	41.4622	1.43662	0.597585	3.51602	0.0145051	0.94115	1.02129	0.192914	0.0394557	1.02396	0.120252	1.12622	0.60979	0.472999	0.220952	0.205286	0.172212	0.0832577	0.166416	0.223703	0.262726	0.138167	0.364867	0.29664	0.0681473	0.0018902	0.00118654	0.565133	0.0319045	0.0202257	0.144403	0.0381774	0.00711248	0.0103242	0.00155042	0.10659	0.0135312	0.0984087	0.0364553	0.00449
CHL1	3.51336	0.279406	0.3407	0.128615	6.23862e-05	0.0828967	0.387349	0.0490467	8.47131e-05	0.0882756	0.101889	0.00531571	0.000807992	0.176914	0.00185834	1.30359	0.00262164	0.182441	0.19958	0.0201611	0.0325866	2.10066	0.506294	0.683553	0.150235	1.52426	0.650682	0.0212317	0.305109	2.77598	1.44305	0.0431216	1.49218	1.28356	6.01835	0.329926	9.36076	0.166959	2.28547	4.44919	5.82133	11.9895	0.310568	26.8721	4.5928	0.252954	0.28238	0.583301	6.80688
CLSTN1	3.02032	0.456902	0.303174	0.135797	0.0306552	0.00105529	0.141833	1.53413	0.497327	0.280087	0.00262696	2.5226	0.368551	3.32534	0.0192512	1.47975	2.27014	0.0057144	0.0830481	2.59696	0.0152975	3.59082e-06	16.4022	0.477635	2.01676	4.96093	0.0635082	1.99905	2.21145	3.14131	0.920516	10.9766	4.5042	0.0276251	2.86109	0.912121	21.5187	0.310641	1.76428	0.0813718	2.72317	1.07436	0.000179546	1.0035	0.143929	0.234543	0.374867	0.000264763	0.204565
CNP	0.108266	12.1874	2.48565	5.38955	7.52254	0.109022	3.38583	1.30302	0.673275	0.186377	0.0843485	2.46926	2.39678	1.21226	0.338926	0.213966	0.245576	0.0054871	0.466193	0.056182	0.0196709	0.0898641	0.637772	2.17814	1.80978	0.157122	1.2034	1.16829	5.09102	3.44382	1.63423	6.55799	14.3564	5.21692	0.470006	3.32403	6.8522	1.85534	0.0111892	2.15238	0.315697	0.00586156	0.167785	0.319877	0.0225325	0.0612266	0.00418368	0.000677704	0.0326429
DDAH1	3.22006	0.0016219	0.517282	0.0169997	2.29168	0.501895	0.000802752	9.14142e-05	0.102544	0.332406	0.693689	0.000630733	0.0157138	1.60591	0.397534	1.85794	0.296914	1.0482	0.0350507	1.21894	0.068212	0.0137704	1.26232	1.40554	4.58788	1.89251	1.25082e-06	7.29009	0.00624888	0.0114597	0.0221385	1.36189	3.51537	1.09236	9.41503	4.735	2.51543	34.1504	0.479728	2.76571	0.351184	0.435208	0.180086	1.94261	0.00730667	0.999095	1.04351	4.17294	0.121071
GAP43	3.16944	0.0945249	2.2867	0.00423627	3.65107	0.15617	0.56252	0.0971922	0.250982	0.351658	0.160215	0.176907	0.000523124	0.275444	0.0186617	0.221239	0.108576	0.079203	0.0881316	2.76601	0.107914	0.492503	0.268554	2.20154	0.299195	0.698974	0.126277	0.141203	0.0166612	1.65046	1.22661	0.0108107	0.596775	0.334529	0.282138	0.325883	0.794038	1.01936	10.494	4.52175	2.69751	0.738945	2.25201	9.87734	0.285129	7.15327	0.000649683	6.33309	30.5335
GRN_ln	2.06558	0.370986	0.823844	0.0323759	1.09098	0.802427	2.15572	0.643568	3.15156	0.293834	0.0308109	1.03655	1.28339	21.9514	5.3736	3.41831	10.2642	0.874937	25.099	2.1221	3.99412	1.35145	0.231842	1.68328	0.225846	0.0200803	3.42926	0.0542189	3.45579	0.302144	0.618868	0.0985273	0.165724	0.0547034	0.0340583	0.00577219	0.139235	0.113523	0.0206992	0.196191	0.145673	0.16171	0.0588279	0.194132	0.0313876	0.00112	0.295485	0.0289755	0.0021338
IGFBP2	1.17867	0.979826	5.47235	1.53253	7.3112	0.0603886	0.0613803	16.4489	0.045599	0.00111927	0.00363718	1.49988	1.50747	3.81066	0.338283	7.42593	1.39927	0.242238	15.5164	11.2933	1.53817	3.36594	1.19378	0.150939	3.50088	1.0202	1.88327	4.0411	0.457443	0.0964992	0.264732	0.00124179	1.91332	0.660844	0.193614	0.631338	0.0138553	1.39129	0.0325685	0.0435431	0.0200452	0.271019	0.05986	0.0107312	0.190445	0.280827	0.432454	0.0534954	0.157608
ITIH1	0.00624047	6.07576	0.0284058	2.26117	0.319427	33.6389	0.00193594	0.641349	14.4117	5.43413	0.129455	0.0618089	0.0117909	0.0021262	12.6678	0.00268006	12.0172	1.00007	0.438792	0.488688	2.41423	1.83608	0.514739	0.48958	0.000447846	0.103383	0.346424	0.812709	0.0355996	0.00240142	1.05334	0.679525	0.0130055	0.195545	0.0250902	0.565726	0.120252	0.524368	0.00612528	0.125144	0.183513	0.0164375	0.0367638	0.0757222	0.00139099	0.077935	0.000454346	0.00164281	0.10301
KIAA1549L	2.92529	0.339787	0.171591	1.61701	1.06122	1.99918	1.65871e-05	0.352815	2.09944	0.282657	0.261132	1.01662	0.271801	0.700587	0.768771	0.0111604	1.01591	0.102741	0.315915	0.615617	0.840985	0.900328	0.304758	5.25944	0.00223774	0.311978	5.09757	6.51326	0.0208428	1.92578	34.2623	2.89672	11.9823	4.81712	0.19743	0.220997	2.70023	0.369967	0.0518506	0.739742	1.68228	0.0455778	0.225197	0.467945	1.5137	0.356545	0.00389879	0.358792	0.000942428
KNG1	0.061845	11.0757	1.2859	4.82824	0.55635	2.8159	1.22994	1.21356	6.47925	0.0113127	3.68992	4.49712	0.238418	0.371625	7.57392	3.47309	5.23747	5.74132	16.3735	0.249356	8.90103	0.107136	1.7826	2.06617	1.10033	1.22559	1.06037	0.557871	0.135553	1.23019	0.863992	0.158661	1.6258	0.0429054	0.0108633	0.00202194	0.61891	0.00313139	0.589235	0.0845523	0.622339	0.00212378	0.00728892	0.0018819	0.0296808	0.0579726	0.0810446	0.0108452	0.0162163
LRG1	0.00498866	4.73676	2.35986	11.6489	10.2623	1.08088	2.9329	0.429194	3.27718	3.82457	3.27437	3.07568	0.0873568	5.10101	17.1504	5.00371	0.534603	0.000530567	0.00536558	1.16101	9.53952	4.63121	0.402728	0.996779	0.0268621	2.16912	0.0497172	2.28677	0.0303871	0.578374	0.363274	1.18708	0.303178	0.00681079	0.231988	0.0110799	0.0595843	0.180399	0.0215314	0.0746091	0.424323	0.02984	0.00113723	0.230255	0.0563876	0.068214	0.0270067	0.0234961	0.0368739
MOG	2.34298	0.0109863	1.00169	0.895962	0.332527	0.129554	0.000293056	0.758745	1.99383	0.278472	0.372473	0.0272667	2.0545	8.37475	1.96201	0.213213	0.795228	46.5327	2.8844	3.9295	2.35984	0.0142625	0.0324312	0.881245	1.53375	4.39838	7.05195	2.27843	4.29882	0.129341	0.0924859	0.172063	0.302207	0.178722	0.290471	0.0730678	0.0354658	0.401771	0.199459	0.0570566	0.0337201	0.0684213	0.0382314	0.0891699	0.0525141	0.0273977	0.000132278	0.00973456	0.00835159
NCAN	3.34985	0.0706077	1.0343	0.576952	0.222817	0.00972032	0.203643	0.0501194	0.000327959	0.364435	0.000155998	0.00988715	0.0141308	0.0313641	0.70086	2.56361	0.1278	0.0362067	0.0790812	0.0243244	0.639201	3.28907	0.52687	0.845066	1.8389	0.977226	2.00091	1.94786	0.474379	4.41631	5.16919	0.0295184	0.0359111	8.28798	0.0268926	4.10246	1.834	2.84707	0.00890188	0.546888	1.13052	16.8468	6.38013	13.3608	2.80342	0.0310346	2.12376	2.81201	5.19672
NPTX1	3.06459	0.0562509	3.38817	0.0831899	0.731914	0.818102	0.113586	1.19459	0.119494	0.00757179	0.578391	0.676131	0.0975981	0.572196	1.11517	0.579246	0.0844551	0.353272	0.168329	0.0370249	2.63362	0.0222053	6.43519	0.00256138	0.156065	0.0870465	4.2663	0.00304815	0.111975	0.0350613	0.841354	1.18296	3.30132	0.218107	4.126	0.281357	0.716024	0.020523	2.39529	0.0281876	0.0168268	5.23184	37.7491	0.123454	0.445899	1.76564	11.8654	1.65262	0.445769
NPTX2	2.65948	0.341134	7.11753	0.10755	1.59168	0.0338084	0.176117	0.617192	0.0148943	0.00822937	0.112461	1.63134	0.0540228	0.663472	0.0528574	0.355008	1.60714	0.663374	0.992106	2.49707	1.24935	0.659063	0.0580104	0.217102	1.63896	1.41116	2.05236	0.148495	1.50881	0.532597	0.250497	1.63701	4.24179	0.718176	5.1375e-06	2.05173	0.563188	1.97526	1.89368	1.89219	2.91626	0.73819	0.480318	1.63077	5.40891	4.52204	36.2737	0.0103944	2.02356
NPTXR_ln	2.98788	0.181041	4.51988	0.0113748	1.24855	0.106777	0.0103946	1.58739	0.161467	0.104182	0.321682	0.364525	0.023863	0.0792693	0.0470985	1.27098	0.38089	0.0110824	0.776012	0.301458	0.306983	0.227841	0.52656	0.873472	0.00165855	0.283124	3.58489	1.81847	0.717289	2.37624	0.0952168	2.30749	3.6593	0.0627497	0.515944	4.02451	0.443072	0.999038	0.414596	0.328586	10.5994	5.38429	26.6656	3.20927	0.0022609	0.494926	14.8915	0.397642	0.292352
NRCAM_ln	3.34097	0.0418244	0.660303	0.00730995	0.0532328	0.00423067	0.00447605	0.0922849	0.245346	0.98082	0.0108247	0.887913	0.571587	0.541293	0.00104175	0.000178359	0.165286	0.286934	0.642394	0.886192	0.273824	0.26629	3.63168	0.676669	0.431493	2.81872	1.99493	0.440133	0.126928	3.76917	16.1049	0.541371	0.839841	4.20764	2.50037	16.8376	21.7165	1.03937	0.00158136	1.27351	0.342865	4.82623	1.65094	0.810123	0.0175528	2.75035	0.654822	0.0146206	0.0154998
NRGN_ln	3.11244	0.113074	0.640658	0.018981	3.60733	0.160258	1.16278	0.0420386	0.234318	0.000914139	0.205698	1.08666	0.0129671	0.115353	0.195446	0.036407	0.323191	0.400721	0.0182144	6.80091	2.55912	1.2071	0.31221	0.772467	0.73236	0.234722	3.35011	1.39809	0.722816	0.305034	3.57202	6.21576	0.65883	1.14467	0.0457735	10.5664	1.32899	0.388691	29.9111	1.48878	1.35682	3.05672	1.13971	1.14376	4.69627	2.77173	0.0917313	0.437622	0.102289
OMG	3.56517	0.283787	0.521077	0.00765004	0.136566	0.0977035	0.0138104	0.209736	0.00221118	0.0359597	0.529093	0.816169	0.000144625	0.17946	0.281846	0.281585	0.0580063	0.00863236	0.00177007	0.00689753	0.295861	0.572021	0.147266	0.0531745	1.49011	0.671293	0.583181	0.216589	0.306493	0.0985173	0.577214	3.31237	0.122246	1.19987	0.00050214	0.670283	0.802753	3.02254	7.50303	0.929874	4.49263	0.576671	1.72792	6.34193	4.14514	18.708	0.732032	19.4178	14.2453
PAM	3.50676	0.248952	0.740362	0.0543274	0.251974	0.161992	0.00814554	0.00786298	0.00137784	0.770396	0.14848	0.244516	0.725681	0.0725497	0.0480831	0.311386	0.0503662	0.0378357	0.0189188	0.833594	0.219703	0.0102033	0.473382	0.385437	0.0221578	1.57882	0.0835291	0.0825691	0.178947	0.0172359	0.486327	1.00626	0.794631	0.0256696	0.623908	0.654956	0.0755458	0.0824877	4.70433	4.15009	17.3013	30.5045	1.56488	10.1682	8.52961	1.5963	4.43353	0.735926	1.26602
PDYN	2.34807	0.0983545	0.702708	0.346954	5.07973	0.67153	1.01131	0.151621	0.0048353	0.377049	0.000330232	9.83292	0.27153	1.53867	8.594	4.61574	1.85744	1.92159	0.237043	2.12429	0.0645483	20.2134	0.818066	9.2718	4.39041	1.00271	0.11146	1.04475	1.83562	2.89621	0.480234	3.37493	0.0870777	0.00815508	3.72417	0.329893	0.0729197	0.301753	2.11007	3.1393	0.0344407	0.748449	0.460221	0.254581	0.243797	0.729283	0.00895634	0.163751	0.293279
PEBP1	3.35889	0.0123882	0.931982	0.0500072	0.56552	0.108324	1.39407	0.0150883	0.096256	0.118873	0.955051	0.337007	0.00891298	0.0205265	2.23232	0.0647499	0.517935	0.05709	0.00210956	0.121157	0.520628	0.693164	0.81009	0.153849	0.26446	6.69945e-05	2.40179	0.246517	0.000803063	0.0272118	5.39877	0.815052	0.433091	18.3281	5.53909	0.0564693	0.000735273	2.16217	2.15444	0.911318	16.6119	5.08428	5.03033	1.29101	2.17165	8.89065	2.86882	3.0447	3.12057
PTPRN2	3.39508	0.438702	0.975952	1.20081	0.101777	0.422426	0.0190433	0.529479	0.151743	0.382125	0.177001	0.011872	0.126853	0.299178	0.0197422	1.62274	0.200348	0.143423	0.119985	0.00469974	0.0404226	0.10773	1.76631	0.409818	0.93023	0.0578932	0.172901	0.888534	0.437433	0.00131875	0.904986	0.309765	0.151373	0.299973	1.50927	0.187414	0.0410736	0.275427	0.0656956	0.644453	8.69254	0.0505522	0.142905	2.56896	0.401341	0.0996083	0.0443277	44.0351	24.4197
RPH3A_ln	2.8495	0.0923445	0.0727897	2.24752	2.65579	0.136655	0.0519434	0.327316	6.61359e-07	0.239011	0.172145	0.705201	0.02824	0.00127178	1.81639	2.13443	0.90784	1.334	2.47766	3.0076	2.85451	0.556974	0.0978515	0.932607	0.0167156	8.33327	14.1556	1.18776	6.49635	14.3046	0.667986	14.1259	6.17216	1.31702	1.25266	1.88433	0.392844	0.678169	1.29655	0.0129483	0.625785	0.15512	0.303928	0.639444	0.0104503	0.066675	0.116627	0.0333298	0.0542522
SCG3	0.385126	1.04831	0.771842	5.66223	0.543201	0.175886	43.0246	0.438353	0.715165	7.23096	2.0643	0.0459881	15.44	1.96965	0.102402	5.25754	5.23429	0.000707341	0.348013	0.0521221	2.51121	0.866706	0.693099	0.569382	0.0233472	1.03707	0.404556	0.064422	0.84714	0.000152748	0.513066	0.0816381	0.0961395	0.0842113	0.160587	0.703907	0.0334722	0.360516	0.112911	0.0394816	0.108084	0.00173675	0.0827449	0.00928969	0.0273024	0.0122149	0.0302579	1.2586e-05	0.0146625
SERPINA3	0.283524	2.51911	12.8579	4.17329	3.65669	2.8322	0.282698	3.98158	0.227995	2.58806	0.515403	0.50193	3.26448	1.91078	11.1071	14.4705	5.91572	2.26373	2.9187	5.1122	6.09952	1.17918	5.38724	0.00097338	0.460699	0.780037	0.806727	0.599245	0.85593	0.062893	0.00304511	0.0931991	0.0993658	0.0345625	0.000672506	0.666981	0.282503	0.175823	0.00962452	0.678628	0.00165249	0.000772675	0.0402649	0.0766167	0.0754101	0.00684062	0.0963292	0.038534	0.00316664
SNCA	3.37909	0.00107982	0.726285	0.00047132	0.960864	0.0454491	0.328543	0.0967676	0.184096	0.0268051	0.285258	0.111754	0.00166131	0.723399	0.0290132	1.07393	1.934	0.27802	0.0148301	0.000891562	0.000610448	0.863977	1.0578	0.135301	5.51578	1.54739	0.247927	0.272364	4.49679	2.16392	0.696804	0.5812	1.45941	0.104319	3.97824	0.718071	0.130995	12.4553	0.570405	33.3792	0.042775	7.25077	0.557401	0.221421	7.24554	1.4103	0.219985	1.00543	1.46839
SNCB	3.08038	0.000559199	2.2069	0.000866544	2.84175	0.392233	9.61807e-05	0.296427	0.377119	0.533707	0.037781	1.56083	0.00192259	0.0296102	0.0689447	0.855354	0.139049	0.527433	0.439557	3.11756	0.0519371	0.199058	0.160569	0.195254	2.13988	0.716322	0.306921	0.00945016	2.62312	0.0114446	6.05294	3.75476	1.09	0.506677	4.74141	17.6283	5.36974	6.76897	5.48036	2.10035	1.74899	0.9474	0.00013361	0.0343197	18.8394	0.0345987	0.306794	0.624633	1.04824
SPP1	1.87865	0.0698592	2.84286	0.0456753	0.911775	0.0386212	0.720894	0.0850126	0.0317107	0.284662	0.510921	30.0978	1.3161	4.30258	8.20891	7.91281	11.836	5.32598	0.215263	6.0007	0.182375	0.0252019	0.402698	0.101894	2.81302	2.69741	0.064394	0.0892698	5.81832	1.42638	0.181367	0.601858	1.19339	0.267332	0.687472	0.0277239	0.298635	0.0345648	0.0278838	0.0277215	0.11845	0.00174359	0.0281984	0.00290915	0.00267021	0.169849	0.00102452	0.0273823	0.0420318
TMEM132D_ln	3.33079	0.505915	0.850934	0.512429	0.169068	0.634474	0.699488	0.0171304	0.012215	0.286924	0.194947	0.338761	0.571238	0.179742	0.769995	0.276866	0.00920443	0.0560774	0.0304151	0.0603293	0.311125	0.0673564	1.93555	2.12101	2.20859	0.079368	0.337711	0.471047	0.69902	0.528335	0.171139	8.53245	0.136065	0.0948594	4.71593	1.96464	0.781326	1.2934	1.24737	10.401	3.92777	0.351545	0.0215002	0.491784	25.6792	9.09323	7.60062	4.23965	0.990431
TNR	0.278903	11.5949	0.820494	6.50648	1.46121	2.20665	0.713978	0.174456	0.0306602	0.00107774	2.913	1.14177	2.92278	0.0680515	1.76842	2.13093	1.05193	0.438288	3.28396	0.176595	23.6588	0.236492	12.0133	5.11673	0.278794	13.9728	0.0452744	1.3657	0.0292419	0.532279	0.220364	0.263799	0.285399	0.271292	0.0633766	0.664387	0.0211514	0.0431847	0.91988	0.00760832	0.112504	0.0444864	0.0041381	0.0164139	0.00296457	0.00326956	0.037409	0.0666189	0.0177057
TPP1_ln	0.700199	9.2205	2.45269	5.24277	0.0301966	0.00754028	1.6788	4.29772	0.423046	0.462835	4.84435	0.239495	0.000121304	0.924968	0.194052	0.0813576	0.699344	0.779276	0.890326	0.0539402	0.417571	20.348	0.822296	2.27905	20.3533	1.67983	6.46341	1.07349	4.48945	2.32667	0.299875	0.119559	0.93749	1.12879	0.731134	0.0536301	1.0934	0.568806	0.834448	0.110128	0.051752	0.251481	0.0237932	0.0544405	0.00165136	0.000395656	0.0280962	0.119902	0.114613
TPPP_ln	0.521424	5.39839	0.0067263	5.79078	0.449717	0.256648	2.64569	2.65064	7.2847	4.98094	33.9092	1.824	0.228304	0.542225	6.09152	0.389759	0.222151	0.505981	0.0335599	0.0231164	3.29283	4.92417	0.0142548	0.00568981	6.18982	0.429662	1.47824	0.360994	0.0025796	0.767656	0.197085	0.00328525	1.5124	1.16014	4.21177	0.00810511	0.221578	0.041059	0.0179963	4.06377e-05	0.320083	0.623348	0.159135	0.224016	0.0134772	0.00259652	0.0394083	0.0131788	0.00995512
TREM2	0.0251809	6.08549	1.06611	15.3228	9.97981	0.316776	5.6512	0.302997	3.69828	0.24522	0.241297	4.71893	0.129972	3.76171	2.4082	0.464298	2.35284	0.192744	2.27811	0.104727	1.80527	0.0878105	0.000126749	0.0152302	0.979774	0.129618	4.48684	2.70338	3.36697	6.3234	0.195788	0.229006	10.5435	1.17683	0.680571	2.24863	2.70689	0.431255	0.442877	1.20274	0.037894	0.000956598	0.244191	0.235898	0.021596	0.0097896	0.0866923	0.229763	0.0300311
VCAM1	1.61212	2.46633	3.6504	3.03992	1.21045	1.5006	0.677476	6.04082	0.257076	0.147855	0.20138	4.88649	0.820095	0.646448	0.00257858	2.27247	2.00509	13.5205	2.65336	10.6923	0.136486	0.0227257	0.976553	1.5125	0.184523	3.31879	0.0101353	24.0626	3.94626	0.986999	0.209418	0.0557485	0.215038	2.14558	0.00940352	0.0534651	0.0481	2.26582	0.361155	0.00407153	0.0158846	0.215931	0.00621959	0.481578	0.0357839	0.303504	0.00899426	0.0838682	0.0190159
VGF	2.72615	0.208544	3.9297	0.000770937	0.00281715	0.0261711	0.88383	0.377814	0.0284601	0.846013	0.370571	1.4045	0.0420748	0.00324686	0.0543956	1.73741	1.54107	2.37478	0.000396281	1.2186	0.846368	2.55588	1.3946	9.68687	2.47651	15.9613	1.32381	3.03701	0.281677	12.1732	2.75835	7.74088	8.57962	1.21677	1.94969	0.117412	5.79954	1.10061	0.0113387	0.344395	0.334657	0.208759	0.684433	0.0294488	0.132835	0.0381347	0.488724	0.572711	0.377133
Eigen value	25.5037	4.18562	2.57294	2.05847	1.53231	1.12124	1.0791	0.941442	0.886681	0.776023	0.754244	0.636798	0.568343	0.527912	0.466058	0.434004	0.419727	0.388092	0.367125	0.330381	0.289918	0.276005	0.26384	0.249338	0.222696	0.207618	0.187853	0.176022	0.158489	0.15158	0.126967	0.120148	0.10967	0.104084	0.0945179	0.0900077	0.0840339	0.0779532	0.0635915	0.0574848	0.0536591	0.049479	0.0456721	0.0441377	0.0377127	0.0320633	0.0296822	0.0259941	0.0195828
Variance (%)	52.0483	8.54208	5.2509	4.20095	3.12717	2.28825	2.20224	1.92131	1.80955	1.58372	1.53927	1.29959	1.15988	1.07737	0.951139	0.885723	0.856586	0.792025	0.749234	0.674247	0.591669	0.563276	0.538449	0.508853	0.454482	0.423709	0.383374	0.359229	0.323447	0.309347	0.259116	0.245201	0.223817	0.212417	0.192894	0.183689	0.171498	0.159088	0.129779	0.117316	0.109508	0.100977	0.0932084	0.0900769	0.0769646	0.0654352	0.0605759	0.0530492	0.0399649
Cumulative variance (%)	52.0483	60.5904	65.8413	70.0423	73.1694	75.4577	77.6599	79.5812	81.3908	82.9745	84.5138	85.8134	86.9733	88.0506	89.0018	89.8875	90.7441	91.5361	92.2853	92.9596	93.5513	94.1145	94.653	95.1618	95.6163	96.04	96.4234	96.7826	97.1061	97.4154	97.6745	97.9197	98.1436	98.356	98.5489	98.7326	98.9041	99.0631	99.1929	99.3102	99.4197	99.5207	99.6139	99.704	99.781	99.8464	99.907	99.96	100
