# Supplementary material for: Biological signatures in the Alzheimer’s continuum discriminate between diagnosis-related and -unrelated associations to ATN categories
Source: Brain Commun. 2025 Feb 21;7(2):fcaf078. doi: 10.1093/braincomms/fcaf078 (PMC11881062; doi:10.1093/braincomms/fcaf078)
Supplement: fcaf078_Supplementary_Data [file fcaf078_supplementary_data.zip › Supplementary Table 3.xlsx]

## Sheet: Supplementary Table 3A
SUPPLEMENTARY TABLE 3A
N	Variable	PC 1 p-value	PC 1 rho	PC 1 p-value adj	PC 1 rho adj	PC 2 p-value	PC 2 rho	PC 2 p-value adj	PC 2 rho adj	PC 3 p-value	PC 3 rho	PC 3 p-value adj	PC 3 rho adj	PC 4 p-value	PC 4 rho	PC 4 p-value adj	PC 4 rho adj
189	AD signature thickness	0.950836	0.00451483	0.724559	-0.0257347	0.725102	-0.0257452	0.72517	-0.0258743	1.2847e-05	-0.311475	0.00889643	-0.195883	0.0786677	0.128232	0.117426	0.11985
278	Age	0.00809797	-0.158523	NA	NA	0.983784	-0.00122454	NA	NA	6.71115e-18	0.486185	NA	NA	0.113628	0.095101	NA	NA
239	Blood erythrocyte sedimentation rate (mm)	0.857825	-0.0116485	0.821861	0.0149657	0.169804	0.0890917	0.187763	0.0847385	0.0547687	0.124409	0.169591	0.0903972	7.93484e-08	0.338722	2.34418e-07	0.335031
245	Blood erythrocyte volume fraction	0.223438	0.0780596	0.24238	0.0750551	0.221314	0.0784179	0.229141	0.0775501	0.70611	-0.0242114	0.761667	-0.0196976	0.000112913	-0.244176	0.000150418	-0.243673
245	Blood erythrocytes (x1012/L)	0.118222	0.100071	0.153408	0.0897579	0.290992	0.0677309	0.303763	0.0689886	0.154735	-0.0911892	0.329442	-0.0647202	0.00122257	-0.205427	0.00137481	-0.202693
238	Blood HbA1c (mmol/mol)	0.356013	-0.0600908	0.858581	0.0119312	0.410706	0.0535683	0.617982	0.0331514	0.00812281	0.171207	0.531225	0.0404889	0.257485	-0.0736879	0.244761	-0.078845
242	Blood haemoglobin (g/L)	0.181731	0.086132	0.2097	0.0831501	0.16885	0.0887316	0.171596	0.0878386	0.793449	-0.0169177	0.764162	-0.019669	3.31299e-05	-0.263459	5.49604e-05	-0.262445
245	Blood leukocytes (x109/L)	0.291482	0.0676623	0.329753	0.0615779	0.066177	0.11757	0.0610485	0.119885	0.0333009	0.136044	0.00992053	0.170715	0.0124315	0.159489	0.0154081	0.160561
245	Blood thrombocytes (x109/L)	0.724325	0.0226451	0.966046	0.00266004	0.100212	0.105267	0.11475	0.102383	0.0630285	0.118953	0.00148742	0.199927	0.154028	0.091345	0.173311	0.0897844
189	Cortical thickness	0.858962	0.0130113	0.722082	-0.0266752	0.486834	-0.0508843	0.423441	-0.0556328	4.23985e-06	-0.32745	0.0107186	-0.187679	0.190994	0.0955332	0.203011	0.0953015
241	CSF Albumin (mg/L)	0.376649	0.0571998	0.167066	0.0888337	0.00232355	0.195296	0.00445042	0.196943	0.794207	-0.0168895	0.101005	-0.10993	0.501865	-0.0434644	0.476765	-0.0469023
258	CSF albumin quotient	0.420206	0.0503962	0.207501	0.0801502	0.00404941	0.178374	0.00648812	0.183558	0.77841	0.0176028	0.207524	-0.0813025	0.594781	0.0332683	0.593993	0.0340338
277	CSF Aβ42 (pg/mL)	3.06504e-13	-0.419614	2.01778e-13	-0.456798	0.498326	-0.0408523	0.424965	-0.0507202	2.31523e-16	-0.46633	3.12784e-12	-0.414576	0.00621923	0.164017	0.00525463	0.174867
277	CSF Aβ42/40	0.00900117	0.156679	0.0618231	0.120545	0.74358	0.0197419	0.867713	0.0106027	6.18488e-13	-0.414642	2.81778e-08	-0.344669	0.0399005	0.123545	0.0107092	0.156023
238	CSF FLC-K (mg/L)	0.355073	-0.0602081	0.770823	-0.0190954	0.00628633	0.176654	0.0075776	0.179985	0.0265222	0.143811	0.50621	0.0436963	0.716538	-0.0236569	0.52892	-0.0417636
238	CSF KFLC-IF	0.468763	-0.0471842	0.563336	-0.0394324	0.142581	0.095328	0.169585	0.0921016	0.462617	0.047838	0.685005	0.0277597	0.74222	-0.0214308	0.673887	-0.0269746
272	CSF NFL (pg/mL)	0.0137264	-0.149272	0.052922	-0.120417	0.37442	0.0540661	0.290447	0.063062	7.53763e-21	0.527084	2.43971e-07	0.32384	0.0248349	-0.136053	0.00359989	-0.173527
278	CSF Protein concentration	0.226636	-0.0727468	0.443746	-0.0472281	0.267268	0.0667625	0.277913	0.0685719	0.850407	0.0113622	0.117385	-0.0971633	0.542174	-0.0367102	0.516325	-0.0408157
277	CSF p-tau/Aβ42	0.0823533	-0.104564	0.295371	-0.0655279	0.992458	-0.000570538	0.870566	0.0103785	2.16348e-19	0.505714	2.31705e-13	0.430893	0.0130688	-0.148963	0.00242156	-0.176447
277	CSF p-tau181 (pg/mL)	1.32688e-22	-0.542562	2.18141e-16	-0.523942	0.335876	-0.0580355	0.384691	-0.0523587	2.79874e-10	0.367422	2.46026e-06	0.287886	0.23578	-0.0714678	0.100033	-0.0980557
277	CSF t-tau (pg/mL)	6.31763e-19	-0.499984	4.38755e-14	-0.483209	0.526189	-0.0382424	0.631562	-0.029603	5.54407e-12	0.398555	2.59892e-07	0.313479	0.302572	-0.0621639	0.146352	-0.0858157
239	Diastolic blood pressure	0.0731565	0.116122	0.0940639	0.107869	0.0692285	0.117735	0.0745881	0.118906	0.434635	0.0507707	0.176004	0.0899385	0.0512132	-0.126272	0.053601	-0.123636
189	Hippocampal volume	0.489031	-0.0506283	0.260775	-0.0825159	0.856636	-0.0132281	0.865704	-0.0123407	5.39972e-09	-0.408441	1.18861e-05	-0.325956	0.758908	0.0224711	0.694168	0.0297807
162	KOD	0.716128	-0.0287871	0.316939	-0.0807984	0.42176	0.0635471	0.566692	0.0430319	2.2285e-08	-0.422013	1.02146e-05	-0.341791	0.886579	0.0112935	0.710478	0.0309651
187	MMSE	0.995307	-0.000433036	0.804558	-0.0184997	0.282291	-0.0790324	0.200244	-0.0891474	1.57654e-06	-0.342711	8.81395e-07	-0.32591	0.0294024	0.159324	0.0258045	0.172142
234	MoCA	0.299609	-0.0680946	0.146406	-0.0978573	0.75101	-0.0208525	0.76054	-0.0195363	5.14686e-11	-0.41224	2.90518e-09	-0.381124	0.323493	0.0648214	0.256728	0.0766033
242	Plasma ALAT (µkat/L)	0.516877	0.0418642	0.616868	0.0321048	0.618056	-0.0322101	0.614773	-0.0332843	0.833891	-0.0135504	0.9902	-0.0007787	0.0889065	-0.109595	0.0868621	-0.112677
243	Plasma albumin (g/L)	0.332376	0.0624444	0.5872	0.0349675	0.761048	-0.0196076	0.846255	-0.0126851	0.358182	-0.0591968	0.930643	-0.00550902	1.10389e-05	-0.277848	2.93094e-05	-0.274588
236	Plasma ALP (µkat/L)	0.197065	0.0842672	0.147941	0.093735	0.223747	0.0794922	0.230192	0.0786739	0.0123878	0.162573	0.0629704	0.124294	0.0294477	0.141775	0.043738	0.137695
241	Plasma ASAT (µkat/L)	0.86864	-0.0107088	0.920658	-0.00651459	0.394429	-0.0551021	0.358238	-0.0599362	0.565562	0.0371938	0.880992	0.0100106	0.0540259	-0.12427	0.061427	-0.124685
240	Plasma calcium (mmol/L)	0.153988	0.0923064	0.142832	0.0960129	0.388118	0.0559571	0.404529	0.0545261	0.312959	0.0654045	0.537468	0.0400565	0.214402	-0.0804318	0.200844	-0.080461
243	Plasma cholesterol (mmol/L)	0.590827	0.0346578	0.660657	0.0285686	0.383083	-0.0561991	0.389267	-0.0556932	0.464253	-0.047166	0.355152	-0.0618715	0.346481	-0.0606504	0.37012	-0.0594135
241	Plasma creatinin (µmol/L)	0.362595	-0.0589013	0.734966	-0.0217923	0.272743	0.0709288	0.377343	0.0575953	0.510921	0.0425492	0.390292	-0.0562039	0.00207038	-0.197466	0.00227027	-0.206729
239	Plasma GT (µkat/L)	0.135719	0.0967854	0.15653	0.0946193	0.448412	0.0492637	0.496533	0.0441042	0.0591261	0.122259	0.115446	0.102968	0.217282	-0.0800987	0.190308	-0.0879969
243	Plasma HDL-C (mmol/L)	0.0289406	-0.140153	0.0481385	-0.129077	0.153337	-0.0918761	0.121973	-0.0937587	0.949357	0.00409552	0.626121	-0.0314333	0.66067	-0.0283014	0.644741	-0.0315925
241	Plasma homocystein (µmol/L)	0.73147	0.0222184	0.401881	0.0554172	0.0387335	0.133246	0.0300046	0.144064	9.42802e-06	0.281043	0.00165803	0.208013	0.933859	-0.00537379	0.930774	-0.00554755
238	Plasma INR	0.134921	0.0971871	0.181248	0.0841145	0.834845	-0.0135854	0.836299	-0.0138542	0.369232	-0.058461	0.535402	-0.0409452	0.548027	-0.0391299	0.558491	-0.0372947
241	Plasma kalium (mmol/L)	0.952033	0.00389511	0.606586	0.0337157	0.478222	-0.0458958	0.45675	-0.049996	0.413498	0.0529143	0.502262	-0.0446649	0.228754	0.077816	0.30957	0.0697685
241	Plasma sodium (mmol/L)	0.0306594	-0.139277	0.0546096	-0.129165	0.125658	-0.0989216	0.135136	-0.10104	0.5798	-0.0358404	0.498617	-0.0444109	0.0126541	-0.160404	0.0145906	-0.160728
240	Plasma/Serum FLC-K (mg/L)	0.190091	-0.0848706	0.691687	-0.026221	0.305301	0.0664457	0.329227	0.0619727	2.37069e-05	0.269189	0.0197193	0.152318	0.335136	-0.0624797	0.292116	-0.0741357
172	RAVLT	0.441337	-0.0590867	0.18276	-0.103389	0.63672	-0.0362643	0.498297	-0.051981	8.87285e-12	-0.490092	2.8441e-10	-0.433087	0.116319	0.120185	0.0660195	0.138519
163	RCF	0.00471798	-0.220294	0.000933366	-0.272027	0.710748	-0.0292664	0.505581	-0.0509969	6.51307e-11	-0.483103	6.81967e-09	-0.426884	0.167956	0.108512	0.105833	0.127912
235	Serum 25-OH vitamin D (nmol/L)	0.0432446	-0.131984	0.0934414	-0.110033	0.246818	-0.0758424	0.228219	-0.0771943	0.359816	-0.0600009	0.043512	-0.133294	0.906227	0.00772542	0.96964	0.00247347
242	Serum albumin (g/L)	0.486862	0.0449061	0.782768	0.0171125	0.334243	-0.0623337	0.400308	-0.0555802	0.145989	-0.0937362	0.459085	-0.047391	1.63836e-06	-0.302461	6.19947e-06	-0.29318
235	Serum CDT (%)	0.211369	0.0818281	0.360111	0.0629016	0.0244358	-0.146774	0.027135	-0.14562	0.605465	-0.0338674	0.802053	-0.0161453	0.470043	-0.0473508	0.459918	-0.0484386
234	Serum T4 (free) (pmol/L)	0.920451	0.00656349	0.819582	0.0152937	0.506704	-0.0436186	0.473343	-0.046082	0.201362	0.0838264	0.251596	0.0744605	0.523556	0.0419052	0.556668	0.0391432
233	Serum TSH (mE/L)	0.182367	0.0876638	0.250489	0.0771478	0.610927	0.0335002	0.587893	0.0360034	0.653137	-0.0295944	0.900946	-0.00814485	0.0607101	0.123069	0.0532859	0.125172
240	Systolic blood pressure	0.75578	0.02018	0.386253	0.0545494	0.359376	0.0594213	0.24179	0.0731619	0.000195648	0.238194	0.0547569	0.124962	0.198883	-0.0832202	0.104725	-0.0951562
189	WM hypointensities	0.424025	0.0584902	0.0370558	0.154872	0.493855	0.0500684	0.256436	0.08527	4.19686e-10	0.43448	0.000191802	0.270949	0.242695	0.0853908	0.204683	0.0931193

## Sheet: Supplementary Table 3B
SUPPLEMENTARY TABLE 3B
N	Variable	Category	Stratification	PC 1 p-value	PC 1 rho	PC 3 p-value	PC 3 rho
151	CSF p-tau181 (pg/mL)	Diagnosis	SCD	1.49118e-23	-0.700079	0.117301	0.127995
151	CSF t-tau (pg/mL)	Diagnosis	SCD	5.99836e-18	-0.628118	0.0818947	0.142044
151	CSF Aβ42 (pg/mL)	Diagnosis	SCD	1.05896e-13	-0.557383	0.00167851	-0.253599
151	CSF Aβ42/40	Diagnosis	SCD	NA	NA	0.0104101	-0.207929
147	CSF NFL (pg/mL)	Diagnosis	SCD	NA	NA	0.000716786	0.275949
151	CSF p-tau/Aβ42	Diagnosis	SCD	NA	NA	0.00018757	0.299449
60	CSF p-tau181 (pg/mL)	Diagnosis	MCI	2.38398e-07	-0.609325	0.0965759	0.216524
60	CSF t-tau (pg/mL)	Diagnosis	MCI	4.56199e-06	-0.553203	0.0853501	0.22399
60	CSF Aβ42 (pg/mL)	Diagnosis	MCI	0.00621817	-0.349367	0.0044801	-0.36201
60	CSF Aβ42/40	Diagnosis	MCI	NA	NA	0.103581	-0.212203
60	CSF NFL (pg/mL)	Diagnosis	MCI	NA	NA	0.000363123	0.445337
60	CSF p-tau/Aβ42	Diagnosis	MCI	NA	NA	0.0141777	0.315161
47	CSF p-tau181 (pg/mL)	Diagnosis	AD	1.71494e-05	-0.582885	0.0296344	0.317538
47	CSF t-tau (pg/mL)	Diagnosis	AD	2.02238e-05	-0.578862	0.0407608	0.299607
47	CSF Aβ42 (pg/mL)	Diagnosis	AD	0.000187902	-0.518647	0.958163	0.00786354
47	CSF Aβ42/40	Diagnosis	AD	NA	NA	0.00208755	-0.437791
46	CSF NFL (pg/mL)	Diagnosis	AD	NA	NA	0.0963452	0.248149
47	CSF p-tau/Aβ42	Diagnosis	AD	NA	NA	0.156334	0.210106
19	CSF p-tau181 (pg/mL)	Diagnosis	Other	0.00314459	-0.640317	0.501624	0.164251
19	CSF t-tau (pg/mL)	Diagnosis	Other	0.00610751	-0.60457	0.0154585	0.546574
19	CSF Aβ42 (pg/mL)	Diagnosis	Other	0.000144179	-0.763158	0.694348	0.0964912
19	CSF Aβ42/40	Diagnosis	Other	NA	NA	0.968713	-0.00965336
19	CSF NFL (pg/mL)	Diagnosis	Other	NA	NA	0.000341677	0.734533
19	CSF p-tau/Aβ42	Diagnosis	Other	NA	NA	0.769806	0.0719298
146	CSF p-tau181 (pg/mL)	ATN	A-T-N-	8.25001e-27	-0.742239	0.55296	-0.0494997
146	CSF t-tau (pg/mL)	ATN	A-T-N-	1.76061e-17	-0.629403	0.881525	0.0124408
146	CSF Aβ42 (pg/mL)	ATN	A-T-N-	1.00589e-32	-0.792448	0.02007	-0.192275
146	CSF Aβ42/40	ATN	A-T-N-	NA	NA	0.416558	-0.0677403
146	CSF NFL (pg/mL)	ATN	A-T-N-	NA	NA	0.000192395	0.303879
146	CSF p-tau/Aβ42	ATN	A-T-N-	NA	NA	0.00396216	0.237075
30	CSF p-tau181 (pg/mL)	ATN	A-T-N+	0.000333745	-0.611155	0.969263	-0.00734721
30	CSF t-tau (pg/mL)	ATN	A-T-N+	0.000706801	-0.583825	0.628304	0.0921126
30	CSF Aβ42 (pg/mL)	ATN	A-T-N+	2.44831e-07	-0.787319	0.213659	-0.233815
30	CSF Aβ42/40	ATN	A-T-N+	NA	NA	0.780963	0.0529831
30	CSF NFL (pg/mL)	ATN	A-T-N+	NA	NA	0.0229057	0.414108
30	CSF p-tau/Aβ42	ATN	A-T-N+	NA	NA	0.659475	0.083871
4	CSF p-tau181 (pg/mL)	ATN	A-T+N-	0.4	0.6	0.6	-0.4
4	CSF t-tau (pg/mL)	ATN	A-T+N-	0.6	-0.4	0	-1
4	CSF Aβ42 (pg/mL)	ATN	A-T+N-	0.2	-0.8	0.2	-0.8
4	CSF Aβ42/40	ATN	A-T+N-	NA	NA	0	-1
4	CSF NFL (pg/mL)	ATN	A-T+N-	NA	NA	0.2	0.8
4	CSF p-tau/Aβ42	ATN	A-T+N-	NA	NA	0.6	0.4
5	CSF p-tau181 (pg/mL)	ATN	A-T+N+	0.872889	-0.1	0.391002	0.5
5	CSF t-tau (pg/mL)	ATN	A-T+N+	0.74706	-0.2	0.284757	0.6
5	CSF Aβ42 (pg/mL)	ATN	A-T+N+	0.623838	0.3	0.872889	0.1
5	CSF Aβ42/40	ATN	A-T+N+	NA	NA	0.623838	0.3
5	CSF NFL (pg/mL)	ATN	A-T+N+	NA	NA	0.504632	0.4
5	CSF p-tau/Aβ42	ATN	A-T+N+	NA	NA	0.872889	-0.1
14	CSF p-tau181 (pg/mL)	ATN	A+T-N-	0.169798	-0.388525	0.857248	0.0529806
14	CSF t-tau (pg/mL)	ATN	A+T-N-	0.001673	-0.758242	0.910919	-0.032967
14	CSF Aβ42 (pg/mL)	ATN	A+T-N-	1.57983e-05	-0.894505	0.374812	-0.257143
14	CSF Aβ42/40	ATN	A+T-N-	NA	NA	0.856934	0.0530985
14	CSF NFL (pg/mL)	ATN	A+T-N-	NA	NA	0.0976324	0.460354
14	CSF p-tau/Aβ42	ATN	A+T-N-	NA	NA	0.113778	0.441758
6	CSF p-tau181 (pg/mL)	ATN	A+T-N+	0.257369	0.550782	0.0148886	0.898645
6	CSF t-tau (pg/mL)	ATN	A+T-N+	0.0723965	0.771429	0.208	0.6
6	CSF Aβ42 (pg/mL)	ATN	A+T-N+	0.110787	-0.714286	0.396501	-0.428571
6	CSF Aβ42/40	ATN	A+T-N+	NA	NA	0.110787	-0.714286
6	CSF NFL (pg/mL)	ATN	A+T-N+	NA	NA	0.265703	0.542857
6	CSF p-tau/Aβ42	ATN	A+T-N+	NA	NA	0.156175	0.657143
47	CSF p-tau181 (pg/mL)	ATN	A+T+N-	0.0105584	-0.369616	0.00245132	0.431624
47	CSF t-tau (pg/mL)	ATN	A+T+N-	0.00149409	-0.450278	0.000495463	0.488437
47	CSF Aβ42 (pg/mL)	ATN	A+T+N-	0.000189914	-0.51833	0.0739107	-0.263155
47	CSF Aβ42/40	ATN	A+T+N-	NA	NA	0.324009	-0.147035
47	CSF NFL (pg/mL)	ATN	A+T+N-	NA	NA	4.36146e-05	0.559382
47	CSF p-tau/Aβ42	ATN	A+T+N-	NA	NA	0.00116793	0.459181
20	CSF p-tau181 (pg/mL)	ATN	A+T+N+	0.00121678	-0.670434	0.0588497	0.429379
20	CSF t-tau (pg/mL)	ATN	A+T+N+	0.0396408	-0.463332	0.237435	0.276796
20	CSF Aβ42 (pg/mL)	ATN	A+T+N+	0.156231	-0.329323	0.700516	0.0917293
20	CSF Aβ42/40	ATN	A+T+N+	NA	NA	0.11769	-0.361168
20	CSF NFL (pg/mL)	ATN	A+T+N+	NA	NA	0.209392	0.293343
20	CSF p-tau/Aβ42	ATN	A+T+N+	NA	NA	0.2145	0.290226
